# Supplementary material for: European catfish (Silurus glanis) as a freshwater apex predator drives ecosystem via its diet adaptability
Source: Sci Rep. 2017 Nov 21;7:15970. doi: 10.1038/s41598-017-16169-9 (PMC5698325; doi:10.1038/s41598-017-16169-9)
Supplement: Supplementary file 2 — Dataset [file 41598_2017_16169_MOESM2_ESM.xls]

## Sheet: SIA all data
Lake	Year	Month	Identifier	d13C	d15N	%C	%N	C/N	TL (mm)	W (kg)
Milada	2013	9	CHS-04	-21.5919	22.4719	37.8591	11.7917	3.21067	940	-
Milada	2013	9	CHS-05	-25.0985	25.2163	45.8208	9.56231	4.79182	930	5.1
Milada	2013	9	CHS-06	-22.2993	25.8676	38.9883	12.1385	3.21195	960	6.5
Milada	2013	9	CHS-07	-22.6311	25.464	42.0748	11.4808	3.66479	1080	6.9
Milada	2013	9	CHS-08	-23.8797	24.0188	45.2682	9.49769	4.76623	850	3.6
Milada	2013	9	CHS-09	-23.6221	25.6059	39.4035	11.4425	3.4436	920	4.9
Milada	2013	9	CHS-10	-21.6046	25.6973	41.4521	12.2718	3.37785	1090	7.2
Milada	2013	9	CHS-11	-23.6362	24.8995	42.8992	10.5259	4.07558	990	5.8
Milada	2013	9	CHS-12	-22.7392	25.0463	41.699	11.458	3.63928	890	4.9
Milada	2013	9	CHS-13	-22.8843	23.2176	41.9246	11.5342	3.63482	920	5.7
Milada	2013	9	CHS-14	-21.9326	26.4809	38.5281	11.6107	3.31832	1090	8.7
Milada	2013	9	CHS-1	-24.7153	20.8418	40.7673	10.245	3.97923	1130	8.6
Milada	2013	9	CHS-15	-21.3589	26.6207	38.4047	11.1021	3.45922	970	6.9
Milada	2013	9	CHS-16	-22.5836	25.6731	41.3149	10.8246	3.81674	1250	13.65
Milada	2013	9	CHS-17	-23.1226	25.4121	40.8778	10.5272	3.88307	1070	8.5
Milada	2013	9	CHS-18	-22.1124	26.3551	38.8752	11.9422	3.25527	1270	1.2
Milada	2013	9	CHS-19	-20.6176	26.4669	40.2787	11.7988	3.4138	970	-
Milada	2013	9	CHS-20	-26.0565	17.8137	50.2699	9.0595	5.54885	870	4.3
Milada	2014	5	Milada 5 SUM 01	-24.7153	24.8418	40.7673	10.245	3.97923	1310	14.8
Milada	2014	5	Milada 5 SUM 03	-23.2415	21.8827	40.5018	11.0876	3.6529	790	3.5
Milada	2014	5	Milada 5 SUM 04	-21.7666	28.298	39.1423	11.6536	3.35882	1360	16.5
Milada	2014	5	Milada 5 SUM 05	-24.0035	25.5305	39.7714	11.0142	3.61091	1050	8.7
Milada	2014	5	Milada 5 SUM 06	-23.1802	26.2698	42.2373	11.9786	3.52607	1280	12.4
Milada	2014	5	Milada 5 SUM 07	-22.2729	25.449	43.5771	11.0748	3.9348	1170
Milada	2014	5	Milada 5 SUM 10	-21.498	27.0741	40.0541	11.598	3.45355	1150	10.3
Milada	2014	5	Milada 5 SUM 11	-21.308	26.6134	41.8393	11.6562	3.58943	1270	12.9
Milada	2014	5	Milada 5 SUM 12	-23.7442	16.9757	42.0107	10.8276	3.87996	1250	13.7
Milada	2014	5	Milada 5 SUM 13	-22.9376	22.0353	41.5066	11.7871	3.52136	1290	17.28
Milada	2014	5	Milada 5 SUM 18	-25.1344	19.1932	45.7574	9.86483	4.63844	1280	15.8
Milada	2014	5	Milada 5 SUM 19	-22.5748	26.7446	40.5392	11.9642	3.38837	1160	10
Milada	2014	5	Milada 5 SUM 20	-22.7429	26.3378	43.8854	11.0217	3.98174	1250	13.2
Milada	2014	5	Milada 5 SUM 22	-22.8002	26.6236	40.5392	11.9642	3.38837	1220	9.2
Milada	2014	5	Milada 5 SUM 23	-22.8143	26.2046	40.3136	11.1161	3.6266	890	4.85
Milada	2014	5	Milada 5 SUM 25	-22.2274	27.6725	40.9599	11.9651	3.42329	1210	10.5
Milada	2014	5	Milada 5 SUM 26	-22.1962	15.7755	39.6398	11.147	3.55609	860	3.2
Milada	2014	7	Milada 7 SUM 01	-22.6629	28.2376	42.3057	11.4175	3.70535	1070	8.23
Milada	2014	7	Milada 7 SUM 02	-22.516	26.8381	40.4961	11.8053	3.43032	1100	7.63
Milada	2014	7	Milada 7 SUM 05	-22.5928	26.9444	43.0906	11.0791	3.88936	930	5.03
Milada	2014	7	Milada 7 SUM 06	-22.2584	27.0202	39.9131	11.1024	3.59499	940	5.21
Milada	2014	7	Milada 7 SUM 09	-22.049	25.4903	38.8338	11.5037	3.37577	1370	17.13
Milada	2014	7	Milada 7 SUM 10	-23.8361	27.0533	43.1704	10.7502	4.01579	1000	5.23
Milada	2014	7	Milada 7 SUM 11	-22.3521	27.4348	36.0306	10.2664	3.50958	920	5.03
Milada	2014	7	Milada 7 SUM 13	-23.6127	27.4605	45.3348	10.2604	4.41844	930	6.06
Milada	2014	7	Milada 7 SUM 14	-23.0035	27.0408	41.5999	11.3935	3.65121	920	4.03
Milada	2014	7	Milada 7 SUM 15	-21.0461	26.622	38.7903	11.3026	3.43198	1060	8.33
Milada	2014	7	Milada 7 SUM 16	-22.3137	27.0671	41.4024	11.8247	3.50135	1030	7.33
Milada	2014	7	Milada 7 SUM 17	-21.8315	28.5812	40.0627	10.6789	3.75158	800	3.23
Milada	2014	7	Milada 7 SUM 20	-21.661	28.1464	43.0551	12.3762	3.47888	1180	9.59
Milada	2014	7	Milada 7 SUM 24	-22.1675	26.5199	43.964	10.9796	4.00417	1150	9.4
Milada	2014	7	Milada 7 SUM 25	-22.7789	27.2378	42.3057	11.4175	3.70535	820	4
Milada	2014	7	Milada 7 SUM 28	-21.7409	27.0975	38.1422	11.1889	3.40893	1260	12.52
Milada	2014	7	Milada 7 SUM 30	-22.2207	27.9882	41.2738	11.858	3.48067	1050	7.36
Milada	2014	7	Milada 7 SUM 32	-21.5529	28.2376	42.0107	10.8276	3.87996	1080	7.82
Milada	2014	7	Milada 7 SUM 33	-22.4686	26.134	40.5941	11.7606	3.4517	1240	9.83
Milada	2014	8	Milada 8 SUM 01	-20.0295	27.8983	39.1946	11.8273	3.3139	1010
Milada	2014	8	Milada 8 SUM 02	-21.9824	27.8958	41.7545	11.8517	3.52307	880	5.63
Milada	2014	8	Milada 8 SUM 04	-21.9154	23.9889	34.7239	10.2383	3.39158	920	4.93
Milada	2014	8	Milada 8 SUM 05	-23.2624	24.6182	41.7603	11.5514	3.61516	920	5.23
Milada	2014	8	Milada 8 SUM 06	-22.0633	26.6463	43.518	12.2523	3.55181	1020	5.13
Milada	2014	8	Milada 8 SUM 07	-20.6462	26.1642	40.9554	11.8108	3.46762	970	7.08
Milada	2014	8	Milada 8 SUM 08	-20.7367	26.2947	41.4255	11.968	3.46135	1000	6.73
Milada	2014	8	Milada 8 SUM 09	-21.0887	27.3222	38.897	11.913	3.26509	1120	8.73
Milada	2014	8	Milada 8 SUM 10	-21.4689	27.2784	39.6745	12.0712	3.28672	1200	9.83
Milada	2014	8	Milada 8 SUM 11	-21.2307	25.2906	40.499	11.9031	3.4024	1250	9.53
Milada	2014	8	Milada 8 SUM 12	-22.1984	27.9779	38.1657	11.718	3.257	1040	6.98
Milada	2014	8	Milada 8 SUM 13	-22.6694	27.5763	38.9195	11.3696	3.42313	1150	9.33
Milada	2014	8	Milada 8 SUM 16	-22.6412	24.5797	37.1861	10.8141	3.43866	720	2.83
Milada	2014	8	Milada 8 SUM 17	-22.288	27.0465	43.9845	12.199	3.60559	990	6.53
Milada	2014	9	Milada 9 SUM 01	-21.4423	27.7924	37.4864	11.165	3.35748	780	X
Milada	2014	9	Milada 9 SUM 02	-22.5567	26.9689	42.0732	10.9919	3.82765	720	X
Milada	2014	9	Milada 9 SUM 05	-22.7252	27.5929	33.6556	9.71285	3.46506	920	5.7
Milada	2014	9	Milada 9 SUM 06	-23.8772	24.2072	40.7276	10.8831	3.74229	920	4.75
Milada	2014	9	Milada 9 SUM 07	-22.8263	26.2024	40.7805	11.3118	3.60512	1240	11.8
Milada	2014	11	Milada 11 SUM 01	-20.97	28.4188	43.4546	11.8194	3.67656	1160	12.3
Milada	2014	11	Milada 11 SUM 02	-20.5448	28.4521	44.19	11.9302	3.70406	880	2.52
Milada	2014	11	Milada 11 SUM 03	-21.5173	27.4296	43.106	11.2743	3.82337	920	4.9
Milada	2014	11	Milada 11 SUM 04	-22.4706	28.4825	43.5414	10.951	3.976	1340	14.7
Milada	2014	11	Milada 11 SUM 05	-21.8089	27.204	40.2057	12.0063	3.34873	1120	8.56
Milada	2014	11	Milada 11 SUM 06	-21.8876	27.7246	43.003	10.9686	3.92055	670	2.2
Milada	2014	11	Milada 11 SUM 08	-22.2817	26.2137	41.7201	11.48	3.63416	880	4.7
Milada	2014	11	Milada 11 SUM 09	-22.5776	26.0642	43.9759	11.1921	3.92919	950	5.35
Milada	2014	11	Milada 11 SUM 10	-21.7246	25.7652	43.3318	11.6748	3.71157	870	2.5
Milada	2014	11	Milada 11 SUM 11	-22.7806	28.7639	44.7102	11.1929	3.99453	1110	8.64
Milada	2014	11	Milada 11 SUM 12	-22.863	27.0201	44.2621	11.2051	3.95019	1080	8.9
Milada	2014	11	Milada 11 SUM 13	-22.8163	25.4097	43.1388	11.0278	3.91181	770	0.86
Milada	2014	11	Milada 11 SUM 14	-21.6298	27.4448	44.1069	11.2014	3.93763	920	5.32
Milada	2014	11	Milada 11 SUM 15	-23.6518	26.0279	44.0313	11.0157	3.99716	970	5.35
FOOD SOURCES			Species	Average C	Average N	St dev C	St dev N
Milada	2013/2014		Odonata	-25.516	25.3652	1.65061	1.46807
Milada	2013		Crayfish	-22.5482	24.1152	0.457122	2.49842
Milada	2013		Perch	-24.5867	26.1419	1.08221	0.806896
Milada	2013		Rudd	-18.8448	23.3947	1.40723	1.21556
Milada	2013		Roach	-23.7765	25.2927	1.39757	1.2307
Milada	2013		Pike	-23.4501	25.8823	0.155807	1.44839
Milada	2013		Ruffe	-23.7194	26.7387	1.74301	0.589764
Milada	2013		Tench	-22.8033	24.9064	0.263564	0.411442
Milada	2014		Frog	-25.5162	12.9765
Milada	2014		Birds	-24.4024	22.5717	1.95382	2.66961
Milada	2014		Vole	-30.276	3.23903
Milada	2013		Zooplankton	-28.6773	20.2842	1.22615	1.02002
Milada	2013		Dreissena	-26.1488	17.4644
Milada	2013		Makrofyta	-10.6993	16.9951	2.15121	0.427649
Lake	Year	Month	Identifier	d13C	d15N	%C	%N	C/N	TL (mm)	W (kg)
Most	2013	8	MS8-01	-23.3639	14.1256	45.4629	10.6968	4.25014	910	4.3
Most	2013	8	MS8-02	-24.1239	16.4525	41.5143	10.4096	3.98806	1090	7.7
Most	2013	8	MS8-03	-23.6582	12.5972	42.0778	12.5526	3.35213	1170	7.7
Most	2013	8	MS8-04	-22.088	16.8278	35.5832	11.0169	3.22988	940	-
Most	2013	8	MS8-05	-25.9963	16.8392	45.4697	10.0384	4.52958	930	5.1
Most	2013	8	MS8-06	-24.7761	16.1922	42.3253	11.107	3.81068	960	5.1
Most	2013	8	MS8-07	-23.5821	16.1105	40.7793	11.9142	3.42275	1080	6.9
Most	2013	8	MS8-09	-21.7385	15.9806	37.2522	11.2149	3.32168	920	5
Most	2013	8	MS8-10	-25.3814	16.6165	49.9528	8.8978	5.61406	1090	7.2
Most	2013	8	MS8-11	-23.3894	15.1535	48.4973	11.2867	4.29684	990	5.8
Most	2013	8	MS8-12	-22.9116	14.0693	41.8792	11.6109	3.60689	930	4.9
Most	2013	8	MS8-13	-25.1058	15.8487	46.9736	9.7373	4.82409	920	5.7
Most	2013	8	MS8-14	-23.7445	16.9076	41.4828	11.0663	3.74856	1090	8.7
Most	2013	8	MS8-15	-22.8832	16.4553	38.8476	11.3973	3.4085	970	7
Most	2013	8	MS8-16	-25.0596	17.6964	45.0855	9.13342	4.93632	970	6.2
Most	2013	8	MS8-17	-24.2677	17.337	37.8814	10.9064	3.47332	1070	8.5
Most	2013	8	MS8-18	-23.2146	15.698	41.3526	10.6065	3.8988	1270	11.9
Most	2013	8	MS8-19	-25.6553	17.1152	47.0085	9.92809	4.7349	970	-
Most	2013	8	MS8-20	-23.78	15.1618	36.6283	10.5908	3.45849	870	4.4
Most	2013	8	MS8-21	-22.6784	15.1778	45.4321	11.2934	4.02291	780	3.9
Most	2013	8	MS8-22	-25.2797	16.3882	46.6262	10.4082	4.47974	1230	11.7
Most	2013	8	MS8-23	-22.5408	17.4403	37.5095	11.2598	3.33126	860	5
Most	2013	8	MS8-24	-23.8258	16.7822	38.5054	11.5877	3.32296	1010	5.2
Most	2013	8	MS8-25	-23.5062	11.2192	41.1209	10.3104	3.98828	820	3
Most	2013	9	MS9-02	-24.5983	12.5155	48.3036	9.02471	5.35237	830	2.9
Most	2013	9	MS9-04	-26.2827	12.5106	48.3165	9.01083	5.36204	1120	8.3
Most	2013	9	MS9-05	-27.5005	17.1922	54.0481	7.75872	6.96611	1160	9.8
Most	2013	9	MS9-06	-24.9548	11.406	48.1347	7.93288	6.06774	790	2.8
Most	2013	9	MS9-08	-25.2745	12.1582	49.7638	9.00414	5.52676	840	3.7
Most	2013	9	MS9-09	-24.2241	16.7414	43.2292	10.4833	4.12362	990	6.3
Most	2013	9	MS9-10	-21.7992	16.0028	38.1828	11.3776	3.35597	890	4.5
Most	2013	9	MS9-11	-23.3409	14.6611	39.7101	11.8949	3.33842	940	5.3
Most	2013	9	MS9-14	-25.3264	17.4225	44.9232	9.53131	4.71323	980	6.5
Most	2013	9	MS9-15	-24.9114	16.9992	36.2544	8.44277	4.29414	790	3.6
Most	2013	9	MS9-17	-23.3127	15.3849	43.3428	10.0235	4.32412	760	2.9
Most	2013	9	MS9-18	-26.9963	15.9428	53.6716	7.13023	7.52733	900	5.7
Most	2013	9	MS9-19	-25.1131	16.3066	49.2645	9.12606	5.39823	950	5.5
Most	2013	9	MS9-20	-25.1571	15.899	49.7295	7.72965	6.4336	760	3.3
Most	2013	9	MS9-21	-25.4726	15.8572	39.4822	11.3902	3.46633	860	4.1
Most	2013	9	MS9-22	-22.1035	16.987	40.9021	11.3828	3.59331	950	5.7
Most	2013	9	MS9-23	-22.8718	17.6622	37.9926	11.5199	3.298	1050	8.1
Most	2013	9	MS9-25	-23.3269	12.6693	42.8427	10.8691	3.9417	820	3.7
Most	2013	9	MS9-26	-22.1089	15.2356	38.5899	10.9726	3.51693	840	3
Most	2013	9	MS9-28	-21.9321	16.2086	38.4843	11.484	3.35112	1030	6.7
Most	2013	9	MS9-29	-23.3287	16.8429	39.4762	11.7468	3.36059	990	5.7
Most	2013	9	MS9-3	-22.0654	13.9337	39.4853	11.1532	3.54028	820	3.1
Most	2013	9	MS9-30	-23.4088	17.5629	39.2674	12.0118	3.26906	1100	8.4
Most	2013	9	MS9-31	-22.7946	17.2595	37.9228	11.1471	3.40205	960	6.5
Most	2014	5	Most 5 SUM 13	-24.0559	17.1952	41.0847	10.854	3.7852	910	3.7
Most	2014	5	Most 5 SUM 15	-25.3181	11.6766	40.7454	10.8864	3.74278	840	3.4
Most	2014	5	Most 5 SUM 17	-24.5344	11.1103	39.5366	11.5079	3.4356	780	2.95
Most	2014	5	Most 5 SUM 23	-26.2593	13.73	39.0218	11.5458	3.37973	790	3.3
Most	2014	5	Most 5 SUM 25	-24.8935	16.8883	40.5545	11.1232	3.64593	1000	3.85
Most	2014	5	Most 5 SUM 30	-22.4916	10.8568	47.1374	9.42262	5.00258	860	2.86
Most	2014	5	Most 5 SUM 36	-24.2589	14.8106	39.0357	11.2833	3.45961	880	2.5
Most	2014	5	Most 5 SUM 49	-22.9907	14.6621	42.4042	11.0174	3.84883	820	3.72
Most	2014	5	Most 5 SUM 53	-20.8608	10.6043	43.6925	10.5437	4.14396	780	1.5
Most	2014	5	Most 5 SUM 54	-23.2747	13.1011	38.9294	11.6405	3.3443	1170	9
Most	2014	6	Most 6 SUM 05	-25.9511	13.8143	37.8166	11.2141	3.37224	810	3.2
Most	2014	6	Most 6 SUM 06	-26.076	13.9362	37.6506	11.3979	3.30328	760	3
Most	2014	6	Most 6 SUM 07	-24.8845	15.8271	36.3596	10.5389	3.45002	800	x
Most	2014	6	Most 6 SUM 14	-24.2818	16.535	40.4776	11.5312	3.51026	1050	6.2
Most	2014	6	Most 6 SUM 18	-24.8789	15.0654	41.0791	10.6704	3.84982	970	5.4
Most	2014	6	Most 6 SUM 23	-24.0355	18.2779	39.8729	11.3063	3.5266	960	5.9
Most	2014	6	Most 6 SUM 25	-23.6932	17.671	38.898	11.0104	3.53284	980	5.3
Most	2014	6	Most 6 SUM 26	-22.5333	16.5064	38.9092	11.3494	3.4283	840	2.7
Most	2014	6	Most 6 SUM 33	-23.6133	17.3028	38.1948	11.4617	3.33239	1170	6.95
Most	2014	6	Most 6 SUM 34	-23.0833	12.8479	38.2438	11.6597	3.28	1190	7.8
Most	2014	6	Most 6 SUM 36	-25.9024	13.861	36.4017	11.1138	3.27536	770	3
Most	2014	6	Most 6 SUM 37	-21.8167	16.0448	40.0061	11.4338	3.49892	870	3.65
Most	2014	6	Most 6 SUM 38	-21.9832	15.9427	37.8441	10.6866	3.54126	940	3.05
Most	2014	6	Most 6 SUM 39	-25.417	18.0876	45.2763	10.394	4.35601	1210	5.72
Most	2014	6	Most 6 SUM 43	-25.8171	13.6581	35.6787	10.9379	3.26195	760	2.7
Most	2014	6	Most 6 SUM 46	-22.506	17.4694	39.1237	11.1397	3.5121	950	5
Most	2014	6	Most 6 SUM 50	-24.0676	13.8859	38.5888	10.8619	3.55266	1150	8
Most	2014	6	Most 6 SUM 51	-22.6702	13.282	39.0252	10.9614	3.56025	820	2.66
Most	2014	6	Most 6 SUM 59	-21.2051	12.8343	39.6749	11.0974	3.57517	720	2.28
Most	2014	8	Most 8 SUM 03	-24.7028	12.241	32.4315	10.2734	3.15684	700	1.7
Most	2014	8	Most 8 SUM 07	-25.4566	14.3524	34.9089	10.6035	3.2922	780	2.8
Most	2014	8	Most 8 SUM 09	-22.0542	16.6262	35.2188	10.8126	3.2572	870	3.93
Most	2014	8	Most 8 SUM 12	-22.1209	16.8938	37.4699	11.6667	3.2117	1250	10.9
Most	2014	8	Most 8 SUM 13	-20.8782	11.2327	39.9079	9.91239	4.02606	860	3.6
Most	2014	8	Most 8 SUM 14	-24.6535	14.577	37.7043	11.1598	3.37858	720	2.3
Most	2014	8	Most 8 SUM 15	-25.6916	14.4741	39.0663	11.7331	3.32957	690	2.15
Most	2014	8	Most 8 SUM 17	-24.8686	13.708	38.993	8.8872	4.38754	1100	7.72
Most	2014	8	Most 8 SUM 19	-23.7277	15.7566	41.2151	11.8409	3.48073	790	2.77
Most	2014	8	Most 8 SUM 20	-24.1955	14.6265	40.3354	11.1768	3.60885	820	3.1
Most	2014	8	Most 8 SUM 32	-22.9568	17.8637	36.779	10.9299	3.36498	720
Most	2014	8	Most 8 SUM 33	-21.633	16.9885	36.27	10.638	3.40948	870	4.13
Most	2014	8	Most 8 SUM 34	-22.4191	17.8527	35.2081	10.8816	3.23557	840	3.85
Most	2014	8	Most 8 SUM 35	-24.463	14.4272	35.8635	10.9246	3.28283	1070	7.55
Most	2014	8	Most 8 SUM 37	-20.6074	11.8304	38.5255	10.5193	3.66237	940	4.78
Most	2014	8	Most 8 SUM 38	-25.37	15.4637	37.4081	10.8506	3.44757	780	3.05
Most	2014	8	Most 8 SUM 39	-25.2359	14.357	38.37	11.1667	3.4361	860	4.39
Most	2014	8	Most 8 SUM 40	-25.4399	13.311	39.0529	11.3679	3.43537	860	3.53
Most	2014	8	Most 8 SUM 43	-25.334	15.5836	40.3112	11.7921	3.41848	760	2.6
Most	2014	8	Most 8 SUM 44	-22.7242	17.1888	39.1346	11.7456	3.33185	860	3.95
Most	2014	8	Most 8 SUM 45	-23.0288	13.3035	35.9977	10.7669	3.34336	810	2.88
Most	2014	8	Most 8 SUM 52	-20.8471	17.8297	38.7118	11.4165	3.39086	1050	6.94
Most	2014	8	Most 8 SUM 53	-20.5446	12.8844	37.5101	11.1879	3.35273	920	5.4
Most	2014	8	Most 8 SUM 55	-22.4578	17.1208	38.4809	11.5669	3.32682	1110	8.01
Most	2014	9	Most 9 SUM 02	-23.2827	13.4573	37.2639	10.437	3.57037	840	x
Most	2014	9	Most 9 SUM 03	-24.045	15.5573	38.9097	10.8544	3.58468	370	x
Most	2014	9	Most 9 SUM 04	-24.9017	14.9279	37.809	10.9935	3.43922	750	2.5
Most	2014	9	Most 9 SUM 05	-24.4594	15.0594	41.7664	11.2701	3.70595	860	3.9
Most	2014	9	Most 9 SUM 06	-26.1607	14.6191	38.9178	10.9508	3.55388	800	x
Most	2014	9	Most 9 SUM 10	-23.636	18.057	41.775	11.5305	3.62301	1220	9.2
Most	2014	9	Most 9 SUM 11	-23.1048	16.2122	41.4706	11.6633	3.55566	980	4.6
Most	2014	9	Most 9 SUM 12	-24.3317	17.6943	42.1767	11.0463	3.81816	1040	6.3
Most	2014	9	Most 9 SUM 15	-25.1843	15.2126	40.5824	11.435	3.54897	800	2.9
Most	2014	9	Most 9 SUM 21	-22.4802	17.1179	41.5616	11.3181	3.67212	840	4.2
Most	2014	9	Most 9 SUM 33	-21.5832	17.3973	34.4305	10.1034	3.40783	940	4.7
Most	2014	11	Most 11 SUM 01	-26.3615	14.7031	37.7621	11.5603	3.26654	780	2.3
Most	2014	11	Most 11 SUM 02	-22.0148	16.5411	35.9078	10.9562	3.27739	880	4.12
Most	2014	11	Most 11 SUM 03	-24.4652	18.0214	42.7662	11.5248	3.71081	1240	9.65
Most	2014	11	Most 11 SUM 04	-22.5415	13.0036	42.59	10.9466	3.89072	870	4.4
Most	2014	11	Most 11 SUM 05	-25.2042	16.7005	41.7814	11.7724	3.54911	800	2.9
Most	2014	11	Most 11 SUM 06	-24.2867	18.1521	42.135	10.8552	3.88154	930	4.6
Most	2014	11	Most 11 SUM 07	-21.7464	12.8378	38.3005	11.2243	3.41229	780	2.7
Most	2014	11	Most 11 SUM 10	-23.4293	15.6034	40.4988	10.9466	3.69966	870	4.1
Most	2014	11	Most 11 SUM 11	-23.5337	18.0288	37.619	11.0587	3.40175	990	5.9
Most	2014	11	Most 11 SUM 12	-21.9774	12.9741	42.3803	11.9993	3.5319	810	2.48
FOOD SOURCES
Lake			Species	Average C	Average N	St dev C	St dev N
Most			Perch	-23.4375	17.0622	1.72476	0.847454
Most			Rudd	-24.5419	14.5643	1.05038	0.897436
Most			Roach	-24.0835	16.1235	2.85222	0.945372
Most			Ruffe	-22.3667	18.0691	2.71451	0.623053
Most			Tench	-25.2832	16.6934	1.88887	0.52573
Most			Vole	-23.4141	4.00143
Most			Birds (seagulls+cormorant)	-23.7642	11.7509	1.47789	2.32268
Most			Frog	-25.6067	12.9969
Most			Zooplankton	-30.6217	9.67341	0.286276	0.646812
Most			Dreissena	-29.8225	8.11367

## Sheet: SIA recapture
Species	Lake	Year	Individual	Month	d13C	d15N	%C	%N	C/N	TL (mm)	W (kg)
Catfish	Most	2013	3a	8	-23.6582	12.5972	42.0778	12.5526	3.35213	1170	7.7
Catfish	Most	2014	3b	5	-23.2747	13.1011	38.9294	11.6405	3.3443	1170	9
Catfish	Most	2014	3c	6	-23.0833	12.8479	38.2438	11.6597	3.28	1190	7.8
Catfish	Most	2013	17a	8	-23.2146	15.698	41.3526	10.6065	3.8988	1270	11.9
Catfish	Most	2014	17b	8	-22.1209	16.8938	37.4699	11.6667	3.2117	1250	10.9
Catfish	Most	2013	26a	9	-26.2827	12.5106	48.3165	9.01083	5.36204	1120	8.3
Catfish	Most	2014	26b	6	-24.0676	13.8859	38.5888	10.8619	3.55266	1150	8
Catfish	Most	2014	26c	8	-24.8686	13.708	38.993	8.8872	4.38754	1100	7.72
Catfish	Most	2013	27a	9	-27.5005	17.1922	54.0481	7.75872	6.96611	1160	9.8
Catfish	Most	2014	27b	6	-25.417	18.0876	45.2763	10.394	4.35601	1210	5.72
Catfish	Most	2013	31a	9	-21.7992	16.0028	38.1828	11.3776	3.35597	890	4.5
Catfish	Most	2014	31b	11	-22.0148	16.5411	35.9078	10.9562	3.27739	880	4.12
Catfish	Most	2013	32a	9	-23.3409	14.6611	39.7101	11.8949	3.33842	940	5.3
Catfish	Most	2014	32b	9	-23.1048	16.2122	41.4706	11.6633	3.55566	980	4.6
Catfish	Most	2013	34a	9	-25.3264	17.4225	44.9232	9.53131	4.71323	980	6.5
Catfish	Most	2014	34b	6	-24.0355	18.2779	39.8729	11.3063	3.5266	960	5.9
Catfish	Most	2013	38a	9	-25.1131	16.3066	49.2645	9.12606	5.39823	950	5.5
Catfish	Most	2014	38b	6	-22.506	17.4694	39.1237	11.1397	3.5121	950	5
Catfish	Most	2013	46a	9	-23.3287	16.8429	39.4762	11.7468	3.36059	990	5.7
Catfish	Most	2014	46b	11	-23.5337	18.0288	37.619	11.0587	3.40175	990	5.9
Catfish	Most	2013	48a	9	-23.4088	17.5629	39.2674	12.0118	3.26906	1100	8.4
Catfish	Most	2014	48b	6	-23.6133	17.3028	38.1948	11.4617	3.33239	1170	6.95
Catfish	Most	2014	48c	8	-22.4578	17.1208	38.4809	11.5669	3.32682	1110	8.01
Catfish	Most	2014	59a	6	-25.9511	13.8143	37.8166	11.2141	3.37224	810	3.2
Catfish	Most	2014	59b	11	-25.2042	16.7005	41.7814	11.7724	3.54911	800	2.9
Catfish	Most	2014	70a	6	-22.6702	13.282	39.0252	10.9614	3.56025	820	2.66
Catfish	Most	2014	70b	8	-23.0288	13.3035	35.9977	10.7669	3.34336	810	2.88
Catfish	Most	2014	73a	8	-25.4566	14.3524	34.9089	10.6035	3.2922	780	2.8
Catfish	Most	2014	73b	9	-26.1607	14.6191	38.9178	10.9508	3.55388	800	x
Catfish	Most	2013	22a	8	-22.5408	17.4403	37.5095	11.2598	3.33126	860	5
Catfish	Most	2014	22b	8	-22.4191	17.8527	35.2081	10.8816	3.23557	840	3.85
Pike	Most	2014	4a	5	-24.7626	17.8129	35.3825	10.1681	3.47976	900	1.97
Pike	Most	2014	4b	11	-23.6892	17.6349	36.6446	10.5192	3.48359	940	5.4
Pike	Most	2014	7a	5	-24.0402	17.3876	33.5583	9.62997	3.48477	845	4.25
Pike	Most	2014	7b	11	-24.2232	17.255	33.5583	9.62997	3.48477	845	4.25
Catfish	Milada	2013	14a	9	-22.5836	25.6731	41.3149	10.8246	3.81674	1250	13.65
Catfish	Milada	2014	14b	5	-22.7429	26.3378	43.8854	11.0217	3.98174	1250	13.2
Catfish	Milada	2013	9a	9	-22.7392	25.0463	41.699	11.458	3.63928	890	4.9
Catfish	Milada	2014	9b	5	-22.8143	26.2046	40.3136	11.1161	3.6266	890	4.85
Catfish	Milada	2013	3a	9	-22.2993	25.8676	38.9883	12.1385	3.21195	960	6.5
Catfish	Milada	2014	3b	7	-22.516	26.8381	40.4961	11.8053	3.43032	1100	7.63
Catfish	Milada	2014	3c	11	-21.8089	27.204	40.2057	12.0063	3.34873	1120	8.56
Catfish	Milada	2014	22a	5	-21.7666	28.298	39.1423	11.6536	3.35882	1360	16.5
Catfish	Milada	2014	22b	7	-22.049	25.4903	38.8338	11.5037	3.37577	1370	17.13
Catfish	Milada	2014	33a	5	-22.8002	26.6236	40.5392	11.9642	3.38837	1220	9.2
Catfish	Milada	2014	33b	7	-22.4686	26.134	40.5941	11.7606	3.4517	1240	9.83
Catfish	Milada	2013	5a	9	-23.8797	24.0188	45.2682	9.49769	4.76623	850	3.6
Catfish	Milada	2014	5b	8	-21.9824	27.8958	41.7545	11.8517	3.52307	880	5.63
Catfish	Milada	2013	8a	9	-23.6362	24.8995	42.8992	10.5259	4.07558	990	5.8
Catfish	Milada	2014	8b	8	-23.2624	24.6182	41.7603	11.5514	3.61516	920	5.23
Catfish	Milada	2014	8c	9	-23.8772	24.2072	40.7276	10.8831	3.74229	920	4.75
Catfish	Milada	2014	34a	5	-22.2274	27.6725	40.9599	11.9651	3.42329	1210	10.5
Catfish	Milada	2014	34b	8	-21.4689	27.2784	39.6745	12.0712	3.28672	1200	9.83
Catfish	Milada	2013	7a	9	-22.5529	26.4378	43.8854	11.0217	3.98174	1130	8.6
Catfish	Milada	2014	7b	7	-21.661	28.1464	43.0551	12.3762	3.47888	1180	9.59
Catfish	Milada	2014	32a	5	-22.5748	26.7446	40.5392	11.9642	3.38837	1160	10
Catfish	Milada	2014	32b	7	-22.1675	26.5199	43.964	10.9796	4.00417	1150	9.4
Catfish	Milada	2014	35a	7	-22.6629	28.2376	42.3057	11.4175	3.70535	1070	8.23
Catfish	Milada	2014	35b	11	-20.97	28.4188	43.4546	11.8194	3.67656	1160	12.3
Catfish	Milada	2014	36a	7	-22.7789	27.2378	42.3057	11.4175	3.70535	820	4
Catfish	Milada	2014	36b	11	-21.5173	27.4296	43.106	11.2743	3.82337	920	4.9
Catfish	Milada	2014	29a	5	-23.7442	16.9757	42.0107	10.8276	3.87996	1250	13.7
Catfish	Milada	2014	29b	11	-22.4706	28.4825	43.5414	10.951	3.976	1340	14.7
Catfish	Milada	2014	37a	7	-21.5529	28.2376	42.0107	10.8276	3.87996	1080	7.82
Catfish	Milada	2014	37b	11	-22.7806	28.7639	44.7102	11.1929	3.99453	1110	8.64
Catfish	Milada	2014	38a	7	-22.2207	27.9882	41.2738	11.858	3.48067	1050	7.36
Catfish	Milada	2014	38b	11	-22.863	27.0201	44.2621	11.2051	3.95019	1080	8.9
Pike	Milada	2013	2a	9	-21.6399	25.9798	28.1503	8.28973	3.39581	700	x
Pike	Milada	2014	2b	5	-21.245	26.3177	33.4549	9.77308	3.42317	700	2.67
Pike	Milada	2014	10a	5	-23.0584	27.554	36.2288	10.1746	3.56072	1000	7.7
Pike	Milada	2014	10b	7	-22.3173	27.7375	34.8128	9.69092	3.59231	1040	7.9
Pike	Milada	2013	14a	9	-21.2235	28.4357	38.1407	10.5916	3.60104	1000	6970
Pike	Milada	2014	14b	8	-21.5533	28.3458	38.1407	10.5916	3.60104	1010	8.13
Pike	Milada	2014	15a	8	-22.0447	27.3822	37.8124	10.5763	3.57521	1130	11.33
Pike	Milada	2014	15b	9	-21.005	26.9087	32.5889	9.86808	3.30245	1140	x
Pike	Milada	2014	11a	5	-21.5942	26.8421	35.578	10.43	3.41112	1190	11.7
Pike	Milada	2014	11b	8	-21.2806	27.0468	40.1401	11.2834	3.55743	1160	11.13
Pike	Milada	2014	9a	5	-21.3502	27.3386	32.0043	9.38845	3.4089	870	3.05
Pike	Milada	2014	9b	9	-20.7237	27.9933	32.6466	9.4825	3.44282	890	x
Pike	Milada	2014	16a	7	-22.5146	28.0891	33.1403	9.56445	3.46495	860	4.65
Pike	Milada	2014	16b	9	-21.8237	28.3551	31.5403	9.18873	3.4325	900	5.3
Pike	Milada	2014	17a	7	-22.4224	27.4879	41.6953	11.1855	3.5343	750	2.41
Pike	Milada	2014	17b	11	-22.5116	27.2992	41.6953	11.1655	3.7343	780	4.5

## Sheet: Stomach content an. of Catfish
Most number	Fish	Birds	Mammals	Crayfish	Dragonfly	Perch egg	Frog	Our bait (fish)	Empty
August 2013	1							5	22
September 2013	3	1						3	24
May 2014	13	2				3	1	4	42
June-July 2014	4		1					2	60
August 2014	5						1	12	42
September 2014	9	2						2	27
November 2014	1						1	3	8
May 2015	12					5			25
Total	48	5	1	0	0	8	3	31	250
Milada number	Fish	Birds	Mammals	Crayfish	Dragonfly	Perch egg	Frog	Ours bait	Empty
September 2013	4			7				3	11
May 2014	12	2						2	17
June-July 2014	12		2	25	1			1	14
August 2014	2			7				2	7
September 2014	4		1		1			0	5
November 2014	11			3	3			0	7
May 2015	8					2
Total	53	2	3	42	5	2		8	61
Most, length of fish (cm)	Perch	Rudd	Roach	Pike	Catfish	Asp	Tench	Whitefish	Ruffe
August 2013		22
September 2013							42;20	18
May 2014		23;25;15;24;12;22					19;28;35		50;70;85;10
June-July 2014		24;25;26	25
August 2014	25;15;25	13;25;15
September 2014	15;20		22;16;29		15		23	15;22
November 2014	35
May 2015			30;30;30;30;28;28;28;28;28;28;29;27
Total
Milada, length of fish (cm)	Perch	Rudd	Roach	Pike	Catfish	Asp	Tench	Whitefish	Ruffe
September 2013	25	36					20;20
May 2014	10;13	30;38;8;7;43;35;41				58;68	45
June-July 2014	7;37;10;19	20;22;12;38;23;30		67	28;25		49
August 2014	16	18
September 2014	14	40;20;20
November 2014	8	25;28	36;14;14	48;28;25;28					10
May 2015	8;6;6;8;7;7;8	38
Total	17	21	3	5	2	2	4		1
Most, mass (g)	Fish	Birds	Mammalia	Crayfish	Dragonfly		Perch egg	Frog
August 2013	114
September 2013	684	900
May 2014	2253	3055					300	200
June-July 2014	940		225
August 2014	786							200
September 2014	1001	2600
November 2014	35							200
May 2015	3477						500
Total	9290	6555	225	0	0		800	600
		7380
Milada, mass (g)	Fish	Birds	Mammalia	Crayfish	Dragonfly		Perch egg	Frog
September 2013	1384			245
May 2014	11670	905
June-July 2014	6724		450	875	0.5
August 2014	99.6			245
September 2014	1346.1		225		0.5
November 2014	2198.6			105	1.5
May 2015	1267.2						100
Total	24689.5	905	675	1470	2.5		100
Most, mass of fish (g)	Perch	Rudd	Roach	Pike	Catfish		Asp	Tench	Whitefish	Ruffe
August 2013		114
September 2013				900				649	35
May 2014		793						1435		25
June-July 2014		764	176
August 2014	432	354
September 2014	123		516		50			195	117
November 2014	35
May 2015			3477
Total	590	2025	4169	900	50			2279	152	25
Milada, mass of fish (g)	Perch	Rudd	Roach	Pike	Catfish		Asp	Tench	Whitefish	Ruffe
September 2013	194	790						400
May 2014	32	4508					4120	1370
June-July 2014	782	1722		2000	520			1700
August 2014	45.6	54
September 2014	30.1	1316
November 2014	5.1	602	694	886						11.5
May 2015	7	948
Total	1095.8	9940	694	2886	520		4120	3470	0	11.5

## Sheet: PPR
Lake	LT Catfish	LT Prey	PPR
Most	970	260	0.268041
Most	990	220	0.222222
Most	1270	220	0.173228
Most	1120	380	0.339286
Most	760	180	0.236842
Most	1020	420	0.411765
Most	760	200	0.263158
Most	950	210	0.221053
Most	990	250	0.252525
Most	1100	240	0.218182
Most	930	230	0.247312
Most	900	240	0.266667
Most	910	190	0.208791
Most	1000	280	0.28
Most	920	250	0.271739
Most	860	220	0.255814
Most	890	150	0.168539
Most	880	220	0.25
Most	820	50	0.0609756
Most	780	200	0.25641
Most	1170	600	0.512821
Most	800	180	0.225
Most	980	170	0.173469
Most	870	250	0.287356
Most	760	260	0.342105
Most	820	240	0.292683
Most	860	250	0.290698
Most	700	250	0.357143
Most	780	230	0.294872
Most	870	240	0.275862
Most	1250	220	0.176
Most	860	210	0.244186
Most	690	230	0.333333
Most	820	250	0.304878
Most	870	190	0.218391
Most	780	240	0.307692
Most	860	230	0.267442
Most	860	180	0.209302
Most	760	210	0.276316
Most	920	250	0.271739
Most	1110	130	0.117117
Most	750	220	0.293333
Most	860	190	0.22093
Most	740	220	0.297297
Most	770	230	0.298701
Most	720	150	0.208333
Most	840	100	0.119048
Most	1100	150	0.136364
Most	750	220	0.293333
Most	1160	140	0.12069
Most	1000	60	0.06
Most	1240	350	0.282258
Most	800	170	0.2125
Most	870	220	0.252874
Most	990	130	0.131313
Most	770	140	0.181818
Most	965	200	0.207254
Most	830	270	0.325301
Most	980	300	0.306122
Most	800	290	0.3625
Most	1013	280	0.276407
Most	920	300	0.326087
Most	990	220	0.222222
Most	1270	250	0.19685
Most	1120	380	0.339286
Most	920	300	0.326087
Most	880	240	0.272727
Most	820	85	0.103659
Most	820	100	0.121951
Most	820	120	0.146341
Most	820	220	0.268293
Most	820	70	0.0853659
Most	1170	350	0.299145
Most	800	30	0.0375
Most	820	250	0.304878
Most	700	150	0.214286
Most	820	140	0.170732
Most	870	190	0.218391
Most	1110	150	0.135135
Most	740	150	0.202703
Most	740	160	0.216216
Most	740	290	0.391892
Most	840	100	0.119048
Most	1100	200	0.181818
Most	840	100	0.119048
Most	1100	200	0.181818
Most	1160	200	0.172414
Most	1160	200	0.172414
Most	1160	400	0.344828
Most	1000	90	0.09
Most	980	300	0.306122
Most	980	300	0.306122
Most	800	290	0.3625
Most	800	290	0.3625
Most	800	290	0.3625
Most	800	290	0.3625
Most	1013	280	0.276407
Most	1013	280	0.276407
Most	1013	280	0.276407
Most	1013	280	0.276407
Most	1013	280	0.276407
	LT Pike	LT Prey	PPR
Most	720	200	0.277778
Most	950	250	0.263158
Most	770	110	0.142857
Most	840	290	0.345238
Most	700	200	0.285714
Most	940	185	0.196809
	LT Catfish	LT Prey	PPR
Milada	1070	100	0.0934579
Milada	1090	190	0.174312
Milada	1280	360	0.28125
Milada	890	240	0.269663
Milada	1140	250	0.219298
Milada	1270	140	0.110236
Milada	1010	200	0.19802
Milada	1050	120	0.114286
Milada	1310	450	0.343511
Milada	1050	300	0.285714
Milada	1280	100	0.078125
Milada	1170	130	0.111111
Milada	1150	430	0.373913
Milada	1270	410	0.322835
Milada	1290	440	0.341085
Milada	1280	320	0.25
Milada	1250	680	0.544
Milada	1210	340	0.280992
Milada	1070	100	0.0934579
Milada	940	210	0.223404
Milada	1370	70	0.0510949
Milada	1000	120	0.12
Milada	920	140	0.152174
Milada	930	100	0.107527
Milada	920	100	0.108696
Milada	1060	90	0.0849057
Milada	1030	280	0.271845
Milada	800	100	0.125
Milada	1180	670	0.567797
Milada	1150	230	0.2
Milada	1160	370	0.318966
Milada	1260	490	0.388889
Milada	1050	250	0.238095
Milada	980	180	0.183673
Milada	1240	190	0.153226
Milada	1010	120	0.118812
Milada	880	120	0.136364
Milada	920	110	0.119565
Milada	920	100	0.108696
Milada	1020	180	0.176471
Milada	1000	100	0.1
Milada	1250	160	0.128
Milada	1040	200	0.192308
Milada	1150	190	0.165217
Milada	990	100	0.10101
Milada	1160	360	0.310345
Milada	920	45	0.048913
Milada	1120	280	0.25
Milada	670	100	0.149254
Milada	880	100	0.113636
Milada	950	45	0.0473684
Milada	920	50	0.0543478
Milada	970	280	0.28866
Milada	1100	210	0.190909
Milada	1350	380	0.281481
Milada	1060	120	0.113208
Milada	1280	200	0.15625
Milada	1020	200	0.196078
Milada	890	100	0.11236
Milada	1150	200	0.173913
Milada	1070	100	0.0934579
Milada	1070	100	0.0934579
Milada	1070	100	0.0934579
Milada	1090	200	0.183486
Milada	1010	200	0.19802
Milada	1310	580	0.442748
Milada	1050	380	0.361905
Milada	1170	80	0.0683761
Milada	1170	70	0.0598291
Milada	1290	550	0.426357
Milada	1070	100	0.0934579
Milada	1070	100	0.0934579
Milada	1070	100	0.0934579
Milada	920	100	0.108696
Milada	920	130	0.141304
Milada	930	100	0.107527
Milada	920	110	0.119565
Milada	920	120	0.130435
Milada	1060	120	0.113208
Milada	1030	120	0.116505
Milada	1030	80	0.0776699
Milada	1030	70	0.0679612
Milada	1030	60	0.0582524
Milada	1030	50	0.0485437
Milada	1030	220	0.213592
Milada	1030	120	0.116505
Milada	1150	100	0.0869565
Milada	1050	90	0.0857143
Milada	1050	120	0.114286
Milada	1050	50	0.047619
Milada	1050	100	0.0952381
Milada	980	300	0.306122
Milada	980	50	0.0510204
Milada	1160	480	0.413793
Milada	1000	110	0.11
Milada	1120	250	0.223214
Milada	1120	140	0.125
Milada	1120	140	0.125
Milada	670	280	0.41791
Milada	880	90	0.102273
Milada	880	80	0.0909091
Milada	950	80	0.0842105
Milada	920	250	0.271739
Milada	1060	110	0.103774
Milada	1060	80	0.0754717
Milada	1060	100	0.0943396
Milada	1060	70	0.0660377
	LT Pike	LT Prey	PPR
Milada	740	150	0.202703
Milada	880	167	0.189773
Milada	1060	230	0.216981
Milada	900	225	0.25
Milada	1080	300	0.277778
Milada	690	100	0.144928
Milada	940	180	0.191489
Milada	850	200	0.235294
Milada	590	100	0.169492
Milada	1080	250	0.231481
Milada	605	180	0.297521
Milada	1020	240	0.235294

## Sheet: Biomass of fish in lakes
Biomass [kg/1000 m2 nets]			Milada
Year	Herbivores	Omnivores	Mesopredators	Catfish kg/ha
2005	50.1975	9.075	43.34	0
2006	21.2809	11.8388	37.0949	0.54
2007	32.1795	3.82145	46.5593	2.04
2008	5.76281	2.54383	33.4868	NA
2009	6.55482	5.47681	26.0609	NA
2010	8.85168	6.48374	12.3511	NA
2011	NA	NA	NA	NA
2012	25.8617	19.5742	13.4431	NA
2013	8.12695	16.0355	15.7955	NA
2014	8.21315	22.6614	14.2253	6.05
2015	2.14735	8.7718	18.9226
Biomass [kg/1000 m2 nets]			Most
Year	Herbivores	Omnivores	Mesopredators		Catfish kg/ha
2011	13.8038	19.4353	46.2624	79.5015	0
2012	3.73605	17.2056	30.39	51.3316	1.39
2013	2.73045	21.1769	21.1887	45.0961	5.58
2014	0.58335	14.1939	7.7708	22.548	8.07
2015	3.24495	24.8272	10.825	38.8971	7.64
